# Supplementary material for: Identification and Characterization of the MIKC-Type MADS-Box Gene Family in Brassica napus and Its Role in Floral Transition
Source: Int J Mol Sci. 2022 Apr 13;23(8):4289. doi: 10.3390/ijms23084289 (PMC9026197; doi:10.3390/ijms23084289)
Supplement: Supplementary file 1 [file ijms-23-04289-s001.zip]

Archive with 4 entries (2 files):
- ijms-1640608-supplementary/
- ijms-1640608-supplementary/Supplementary File/
- ijms-1640608-supplementary/Supplementary File/IJMS Supplementary data.pdf
- ijms-1640608-supplementary/Supplementary File/IJMS Supplementary tables.xlsx
