# Supplementary material for: Identification and Characterization of the MIKC-Type MADS-Box Gene Family in Brassica napus and Its Role in Floral Transition
Source: Int J Mol Sci. 2022 Apr 13;23(8):4289. doi: 10.3390/ijms23084289 (PMC9026197; doi:10.3390/ijms23084289)
Supplement: Supplementary file 1 [file ijms-23-04289-s001.zip › ijms-1640608-supplementary/Supplementary File/IJMS Supplementary tables.xlsx]

## Sheet: Sheet1
Table S1 Primers used in this study
primers	Sequences (5' to 3')	Purpose
SVP-DT1BsF	ATATATGGTCTCGATTGCGGAGCTCTCGGAGTCAACGTT	Construction for BnaSVP targeting
SVP-DT1F0	TGCGGAGCTCTCGGAGTCAACGTTTTAGAGCTAGAAATAGC
SVP-DT2R0	AACTGAAGTTCCTCTCCTCTCACAATCTCTTAGTCGACTCTAC
SVP-DT2BsR	ATTATTGGTCTCGAAACTGAAGTTCCTCTCCTCTCACAA
SEP1-DT1BsF	ATATATGGTCTCGATTGGAGTAGGATTGCATTCAAGGTT	Construction for BnaSEP1 targeting
SEP1-DT1F0	TGGAGTAGGATTGCATTCAAGGTTTTAGAGCTAGAAATAGC
SEP1-DT2R0	AACTTGAGTTGAGAGGTCCTAACAATCTCTTAGTCGACTCTAC
SEP1-DT2BsR	ATTATTGGTCTCGAAACTTGAGTTGAGAGGTCCTAACAA
SVP.A09-1F	GGAGTGAGTACGGTGTGCACGAGGAAGGACACTCGTCG	BnaSVP editing test
SVP.A09-1R	GAGTTGGATGCTGGATGGACTTCTGTGAGCCAGAATACCCATG
SVP.A09-2F	GGAGTGAGTACGGTGTGCCGAAATAACTATCATTTTCTTACGGTATGTG
SVP.A09-2R	GAGTTGGATGCTGGATGGCAACCTTTGTTTCAATTACGCGAGTC
SVP.C08-1F	GGAGTGAGTACGGTGTGCCGTGTACGAGCAAGGACACTCATC
SVP.C08-1R	GAGTTGGATGCTGGATGGGAAAATTATTAAATCAAGAGAACCAAATGTGG
SVP.C08-2F	GGAGTGAGTACGGTGTGCCTAAACAATTATCATTTTCTTACGGCATGTG
SVP.C08-2R	GAGTTGGATGCTGGATGGAACAACCTTGGTTTCAATTACGCG
SVP.C04-1F	GGAGTGAGTACGGTGTGCCGTGTACGAGGAAGGGCACTC
SVP.C04-1R	GAGTTGGATGCTGGATGGTCAGGAAAATAACCAAAATTAAGCCATGGTG
SVP.C04-2F	GGAGTGAGTACGGTGTGCGCATATTCTACAAAAAAACGTTCCCAAC
SVP.C04-2R	GAGTTGGATGCTGGATGGCATCAATAAGTCATAAGTGAGAACAACCTTTG
SVP.A04-1F	GGAGTGAGTACGGTGTGCCGTGTACGAGGAAGGGCAGT
SVP.A04-1R	GAGTTGGATGCTGGATGGTCAGGAAAAAAACAAAATTAAGAGATATGGTG
SVP.A04-2F	GGAGTGAGTACGGTGTGCGCATATTCTACAAAAAAGAGTTCCCAACTATC
SVP.A04-2R	GAGTTGGATGCTGGATGGTCGCATTCGTAAGCTTCGAAAAATATACG
SEP1.C09-1F	GGAGTGAGTACGGTGTGCATCACCAAGCTCAGCCGC	BnaSEP1 editing test
SEP1.C09-1R	GAGTTGGATGCTGGATGGGAATCTCAAACAAAGACAAGCGAAGTAG
SEP1.C09-2F	GGAGTGAGTACGGTGTGCTCTCTCTCTATCTATCTTTATATACACACATGTCAT
SEP1.C09-2R	GAGTTGGATGCTGGATGGAGCATGTACTGTGTCTGCAATAGTAGTC
SEP1.A10-1F	GGAGTGAGTACGGTGTGCAGCATCATCACCAAGCTCAGTCTC
SEP1.A10-1R	GAGTTGGATGCTGGATGGGACAAAACTTAGTAGCGAAGCAGACAAG
SEP1.A10-2F	GGAGTGAGTACGGTGTGCTCTCTATCTCTCTTTATATATACACACATGTCG
SEP1.A10-2R	GAGTTGGATGCTGGATGGAGCATGTACTGTGTCTGCAATAGTATTC
BnaGA20OX2.A10-F	ACAAGAGTTTGAACAGTTTGGGAGGG	Gene expression analysis
BnaGA20OX2.A10-R	CCTCAAAAAATTCCCTGAAATGATCTGTC
BnaGA20OX2.C09-F	ACAAGAGTTTGAACAGTTTGGGAGGG
BnaGA20OX2.C09-R	TCTCTTCAAAAAATTCCCTGAAATGATCTTTC
BnaFT.A02-F	TCACCTCCGAGAATATCTTCACTGG
BnaFT.A02-R	TACCGAGCTGTCGGAACAATACGAG
BnaFT.C02-F	TCACCTCCGAGAATATCTTCACTGG
BnaFT.C02-R	TACCGAGCTGTCGGAACAATATCAG
BnaSOC1.A05-F	AGCGAAGGAATGGTTTGCTGAAA
BnaSOC1.A05-R	CTTGCATATTGGAGCTGGCAAAT
BnaSOC1.C04-F	TGAGCAGCTCAAGCAAAAGGAG
BnaSOC1.C04-R	TTGGGCTACTCTCGTCGTCGC
SVP.A09-F	GCAGCAAGGGACACAGTTAACAGA
SVP.A09-R	TGTCCTTCCTCGTAAACGGCAATG
SVP.C08-F	GGCTAAGGCAGCAAGGGACG
SVP.C08-R	CGGCAGTGTTCTCTGATTCACCTC
SVP.A04-F	GTTACAGCTGGTTGAGAACAGTGACA
SVP.A04-R	CAGCTGTTGCAGCTCTTCTATGT
SVP.C04-F	AGTTACAGCTGGTTGAGAACAGTGAAA
SVP.C04-R	CAGCTGTTGCAGCTCTTCTATGT
BnaTFS1.C02-F	CTGACAGTGATTATGCTGAAGATTTTGG
BnaTFS1.C02-R	ACAAGAAGTATCCCCAACTTCAGCC
BnaTFS1.A02-F	CTGACAGTGATTATGCTGAAGAGTTTGG
BnaTFS1.A02-R	TCCTTGAGAACCTTTCGTCACTGC
cas9-F	GGGCAACTCCCGCTTCGCTT	Transgenic positive detection
cas9-R	GCTCCTGGTCCACATACATA
actinQ3F	CTATCCTCCGTCTCGATCTCGC	qRT-PCR reference gene
actinQ3R	CTTAGCCGTCTCCAGCTCTTGC

## Sheet: Sheet2
Table S3 Member information of MICK-type MADS gene family
Protein Name	Arabidopsis gene	Westar gene
AG	AT4G18960	BnaA01G0019400WE
		BnaA03G0458200WE
		BnaC01G0094200WE
		BnaC03G0614700WE
AGL19	AT4G22950	BnaC01G0130700WE
		BnaA08G0111300WE
		BnaC07G0390100WE
		BnaA01G0047200WE
		BnaC03G0633200WE
		BnaA03G0476100WE
AGL4; SEP2	AT3G02310	BnaC09G0478400WE
		BnaC05G0558800WE
		BnaA01G0325800WE
		BnaC05G0555900WE
		BnaC01G0444600WE
AGL25; FLC; FLF	AT5G10140	BnaC03G0107700WE
		BnaA10G0239700WE
		BnaA02G0035300WE
		BnaC02G0033300WE
		BnaA03G0051700WE
		BnaA03G0159800WE
		BnaA03G0045800WE
		BnaC09G0529200WE
		BnaC09G0529500WE
AGL7; AP1	AT1G69120	BnaA07G0300600WE
		BnaA02G0178100WE
		BnaC06G0331200WE
		BnaA08G0208400WE
		BnaC06G0376900WE
		BnaA07G0267300WE
AGL12	AT1G71692	BnaC02G0246900WE
		BnaA07G0321000WE
		BnaC06G0317600WE
		BnaC06G0400900WE
		BnaA02G0191900WE
		BnaA07G0259000WE
AGL3; SEP4	AT2G03710	BnaC02G0427200WE
		BnaC07G0279200WE
		BnaA09G0212100WE
		BnaA02G0326800WE
		BnaC09G0242300WE
AGL79	AT3G30260	BnaA02G0354300WE
		BnaC02G0463000WE
		BnaC07G0315600WE
		BnaA09G0038400WE
		BnaC09G0036800WE
		BnaA06G0400700WE
AGL32; ABS; TT16	AT5G23260	BnaC07G0367700WE
		BnaA02G0384400WE
		BnaA03G0412300WE
		BnaC02G0502400WE
		BnaC09G0072500WE
AGL8; FUL	AT5G60910	BnaA02G0386000WE
		BnaA03G0414900WE
		BnaC07G0371300WE
		BnaC02G0504500WE
		BnaC09G0073800WE
AGL72	AT5G51860	BnaC02G0507600WE
		BnaA03G0492200WE
		BnaC08G0117700WE
		BnaA08G0155600WE
		BnaA03G0419500WE
		BnaA06G0309400WE
		BnaA01G0070700WE
		BnaA03G0152200WE
		BnaC09G0317600WE
		BnaC07G0408100WE
		BnaC06G0223100WE
		BnaC08G0117500WE
		BnaC03G0100000WE
		BnaA10G0086700WE
AGL42	AT5G62165	BnaC02G0510900WE
		BnaC09G0078100WE
		BnaA09G0069000WE
PI	AT5G20240	BnaC02G0093300WE
		BnaC09G0436700WE
		BnaA03G0102800WE
		BnaA10G0172100WE
		BnaC03G0041900WE
		BnaA02G0084100WE
AGL71	AT5G51870	BnaC09G0317700WE
		BnaA10G0086800WE
		BnaC03G0099900WE
		BnaA03G0152100WE
AGL6	AT2G45650	BnaC04G0061000WE
		BnaA03G0233300WE
		BnaC03G0197800WE
		BnaA04G0011600WE
		BnaA05G0043600WE
AGL20; SOC1	AT2G45660	BnaC04G0061100WE
		BnaA03G0233400WE
		BnaA04G0274800WE
		BnaC03G0197900WE
		BnaA05G0043700WE
		BnaC04G0591600WE
AGL11; STK	AT4G09960	BnaC09G0283000WE
		BnaA09G0246700WE
		BnaC03G0235500WE
		BnaA03G0264100WE
AGL16	AT3G57230	BnaC01G0023900WE
		BnaA03G0548800WE
		Bnascaffold286G0038200WE
		BnaC07G0460800WE
AGL1; SHP1	AT3G58780	BnaC04G0280700WE
		BnaA09G0507300WE
		BnaA04G0021100WE
		BnaC08G0333400WE
		BnaC06G0242400WE
		BnaA07G0199300WE
AGL18	AT3G57390	BnaC06G0231700WE
		BnaC04G0291300WE
		BnaA03G0576800WE
		BnaC08G0323000WE
		BnaA07G0192000WE
		BnaA08G0095200WE
		BnaA05G0144400WE
		BnaA09G0497900WE
		BnaA06G0012700WE
		BnaA05G0112900WE
		BnaA04G0028400WE
AP3	AT3G54340	BnaC08G0293500WE
		BnaA09G0472100WE
		BnaC04G0315900WE
		BnaA04G0045400WE
AGL22; SVP	AT2G22540	BnaC04G0428300WE
		BnaC08G0391000WE
		BnaA09G0558700WE
		BnaA04G0139100WE
AGL5; SHP2	AT2G42830	BnaC04G0035500WE
		BnaA05G0023400WE
AGL70; MAF3	AT5G65060	BnaA02G0402000WE
		BnaA06G0294300WE
		BnaA02G0401900WE
		BnaC02G0527400WE
		BnaC02G0527900WE
AGL31; MAF2	AT5G65050	BnaA06G0294400WE
		BnaC03G0453100WE
AGL44; ANR1	AT2G14210	BnaA07G0046800WE
		BnaC07G0066600WE
AGL9; SEP3	AT1G24260	BnaC05G0224700WE
		BnaA09G0402300WE
		BnaA08G0200900WE
		BnaC07G0136100WE
		BnaC03G0551900WE
		BnaC07G0136200WE
		BnaA07G0097900WE
AGL21	AT4G37940	Bnascaffold1716G0007300WE
		BnaC03G0592600WE
		Bnascaffold286G0010000WE
		BnaA08G0171100WE
AGL10; CAL	AT1G26310	BnaC03G0541500WE
AGL14	AT4G11880	BnaA09G0233700WE
		BnaC09G0267100WE
AGL63	AT1G31140	BnaC05G0257300WE
		BnaA09G0373000WE
AGL24	AT4G24540	BnaA06G0318800WE
		BnaC07G0401600WE
AGL15	AT5G13790	BnaA03G0073300WE
		BnaC09G0495800WE
		BnaC03G0007100WE
		BnaA10G0215500WE
		BnaC02G0252800WE
AGL2; SEP1	AT5G15800	BnaA03G0083000WE
		BnaC03G0019400WE
		BnaA10G0202700WE
AGL69; MAF4	AT5G65070	BnaC03G0453000WE
		BnaA02G0402200WE
AGL13	AT3G61120	BnaC04G0263900WE
AGL17	AT2G22630	BnaA09G0558000WE
		BnaC04G0429200WE
		BnaC08G0390400WE
		BnaC04G0429100WE
AGL23	At1g65360
AGL27; MAF1; FLM	At1g77080

## Sheet: Sheet3
Table S3 Analysis of mutation types of svp T0 generation mutants
	BnaA09.SVP		BnaC08.SVP		BnaC04.SVP		BnaA04.SVP
	Target 1	Target 2	Target 1	Target 2	Target 1	Target 2	Target 1	Target 2
SVP-1	D	WT	WT	WT	WT	WT	WT	D	He
SVP-2	I, D+	D	I	WT	I	D	I, D+	D	He
SVP-3	I	D	I	D	I	D	I	D	He
SVP-4	WT	WT	WT	WT	WT	WT	WT	WT
SVP-5	I, D+	D	I,D	I, D+	I	I, D	I	D+	He
SVP-6	I	D	I	D	I, D+	D	I	D+	Ho
SVP-7	I	D	I	D	I	D	I	D	He
SVP-8	WT	WT	WT	WT	WT	WT	WT	WT
SVP-9	I	WT	WT	WT	WT	WT	I	D	He
SVP-10	I, D	D	I	WT	I	WT	I	D	He
SVP-11	I, D,	D	I	D+	I	D	I, D	D	He
SVP-12	WT	D	I	D+	WT	D	WT	D+	He
SVP-13	WT	WT	I	WT	WT	WT	WT	WT	He
SVP-14	I	D+	I	D+	I	D	I	D+	Ho
SVP-15	I	I, D+	I	D	I	WT	I	D+	Ho
SVP-16	I	D+	I	D	I	D	I	D	He
SVP-17	I, D+	D	I	D+	I	D+	I, D	D	He
SVP-18	WT	WT	WT	WT	WT	WT	WT	WT
SVP-19	I	WT	I	WT	I	D	I	D+	He
SVP-20	I	WT	I	WT	I	WT	I	WT	He
SVP-21	I, D	D+	I, D	D	I	D+	I, D	D+	He
SVP-22	I	WT	I	WT	I	WT	I	WT	He
SVP-23	D	WT	I	WT	WT	D	WT	WT	He
SVP-24	I	I	I, G->A	D	I, D+	I, D	I	D	He
SVP-25	D	D	I, D	D+	I, D, C->T	D	I, D	D	He
SVP-26	D+	WT	I	WT	I	D	I	D	He
SVP-27	D	WT	I	WT	WT	D	WT	WT	He
SVP-29	I	WT	WT	WT	WT	WT	I	D	He
SVP-30	I	D+	I	I, D	I	I, D	I	D	He
SVP-31	I	WT	I, D	D	I	WT	WT	WT	He
SVP-32	I	I	I	I	WT	I, D	I	D	He
SVP-33	I	I	I	D	WT	I	I	D	He
I stands for insertion; D stands for deletion; WT stands for wild type; He stands for heterozygous mutation; He stands for Homozygous mutation;
+ stands for more than 3 bases; -> stands for substitution.

## Sheet: Sheet4
Table S4 Analysis of mutation types of sep1 T0 generation mutants
	BnaC09.SEP1		BnaA10.SEP1
	Target 1	Target 2	Target 1	Target 2
ZH15-1	D	WT	I	WT	He
ZH15-2	D	D	D	D+	He
ZH15-3	I, D	WT	I	WT	He
ZH15-4	WT	WT	WT	WT
ZH15-5	I	WT	D	WT	Ho
ZH15-6	I, D	D+	D+	I, D+	He
ZH15-7	D	D+	D	D+	He
ZH15-8	WT	D	WT	I, D+	He
ZH15-9	WT	WT	WT	WT
ZH15-10	D+	WT	I	WT	He
ZH15-11	I, D	WT	D	WT	He
ZH15-12	WT	WT	WT	WT
ZH15-13	I, D	WT	D	WT	Ho
ZH15-14	D	D	I	I, D+	He
ZH15-15	WT	WT	WT	WT
ZH7-16	D+	D+	D+	D+	He
ZH15-17	I, D	WT	D	WT	He
ZH15-18	WT	WT	WT	WT
ZH15-19	D+	I,D+	D+	I,D+	He
I stands for insertion; D stands for deletion; WT stands for wild type; He stands for heterozygous mutation;
He stands for Homozygous mutation; + stands for more than 3 bases; -> stands for substitution.
